# Supplementary material for: MicroRNA-21 regulates prostaglandin E2 signaling pathway by targeting 15-hydroxyprostaglandin dehydrogenase in tongue squamous cell carcinoma
Source: BMC Cancer. 2016 Aug 25;16(1):685. doi: 10.1186/s12885-016-2716-0 (PMC5000501; doi:10.1186/s12885-016-2716-0)
Supplement: Additional file 2: Table S2A. — Candidate microRNA-mRNA regulatory module defined by microRNA up-regulation and mRNA down-regulation. (XLSX 15 kb) [file 12885_2016_2716_MOESM2_ESM.xlsx]

## Sheet: miR_up&mRNA_down
Supplement Table S2A: Candidate microRNA-mRNA regulatory module defined by microRNA up-regulation and mRNA down-regulation
microRNA (up)	mRNA (down)	sum	DIANAmT	miRanda	miRDB	miRWalk	RNAhybrid	PICTAR4	PICTAR5	PITA	RNA22	TargetscanS	Targetscan6.2	MicroCosm5.0
hsa-miR-21	ABCA8	1	0	0	0	0	0	0	1	0	0	0	0	0
hsa-miR-130b	ABCA8	2	0	0	0	0	0	0	1	0	0	1	0	0
hsa-miR-155	ADH1B	6	1	1	0	1	0	0	1	0	0	1	1	0
hsa-miR-130b	ADH1B	1	0	0	0	0	0	0	1	0	0	0	0	0
hsa-miR-31	ADH1B	3	1	1	0	0	0	0	1	0	0	0	0	0
hsa-miR-155	ADIPOQ	2	0	0	0	0	0	0	1	0	0	1	0	0
hsa-miR-130b	ADIPOQ	3	0	1	0	0	0	0	1	0	0	1	0	0
hsa-miR-223	ADIPOQ	5	1	1	0	1	0	0	1	0	0	1	0	0
hsa-miR-31	ADIPOQ	2	0	0	0	0	0	0	1	1	0	0	0	0
hsa-miR-223	ALOX12	5	1	1	0	1	0	0	1	0	0	1	0	0
hsa-miR-155	ATP1A2	2	0	0	0	0	0	0	1	0	0	1	0	0
hsa-miR-130b	ATP1A2	6	1	1	0	1	0	0	1	1	0	1	0	0
hsa-miR-31	ATP1A2	3	0	1	0	0	0	0	1	0	0	1	0	0
hsa-miR-21	CEACAM5	5	1	1	0	1	0	0	1	0	0	1	0	0
hsa-miR-130b	CEACAM5	4	1	1	0	1	0	0	1	0	0	0	0	0
hsa-miR-223	CEACAM5	6	1	1	1	1	0	0	1	0	0	1	0	0
hsa-miR-31	CEACAM5	1	0	0	0	0	0	0	1	0	0	0	0	0
hsa-miR-21	CEACAM7	1	0	0	0	0	0	0	0	0	0	0	1	0
hsa-miR-223	CEACAM7	6	1	1	0	1	0	0	1	1	0	1	0	0
hsa-miR-31	CEACAM7	1	0	0	0	0	0	0	0	1	0	0	0	0
hsa-miR-21	CILP	5	1	1	0	1	0	0	1	0	0	1	0	0
hsa-miR-130b	CILP	1	0	0	0	0	0	0	1	0	0	0	0	0
hsa-miR-155	CLCA4	1	0	0	0	0	0	0	0	0	0	0	0	1
hsa-miR-21	CLU	3	0	0	0	0	0	0	1	0	0	1	0	1
hsa-miR-130b	CLU	2	0	1	0	0	0	0	1	0	0	0	0	0
hsa-miR-31	CLU	1	0	0	0	0	0	0	0	0	0	0	0	1
hsa-miR-21	CRISP3	1	0	0	0	0	0	0	1	0	0	0	0	0
hsa-miR-155	CRISP3	1	0	1	0	0	0	0	0	0	0	0	0	0
hsa-miR-223	CRISP3	1	0	0	0	0	0	0	1	0	0	0	0	0
hsa-miR-31	CRISP3	1	0	0	0	0	0	0	1	0	0	0	0	0
hsa-miR-21	CYP3A5	1	0	0	0	0	0	0	0	0	0	0	1	0
hsa-miR-155	CYP4B1	2	0	1	0	0	0	0	1	0	0	0	0	0
hsa-miR-31	CYP4B1	1	0	0	0	0	0	0	1	0	0	0	0	0
hsa-miR-155	EMP1	2	0	1	0	0	0	0	1	0	0	0	0	0
hsa-miR-130b	EMP1	4	1	1	0	1	0	0	1	0	0	0	0	0
hsa-miR-31	EMP1	5	1	1	0	1	0	0	1	0	0	1	0	0
hsa-miR-21	FLG	2	0	1	0	0	0	0	1	0	0	0	0	0
hsa-miR-21	GPD1L	5	1	1	0	1	0	0	1	0	0	1	0	0
hsa-miR-155	GPD1L	5	1	1	0	1	0	0	1	0	0	1	0	0
hsa-miR-130b	GPD1L	2	0	0	0	0	0	0	1	0	0	1	0	0
hsa-miR-223	GPX3	2	0	1	0	0	0	0	1	0	0	0	0	0
hsa-miR-21	HLF	3	0	0	0	0	0	0	1	1	0	1	0	0
hsa-miR-155	HLF	1	0	0	0	0	0	0	1	0	0	0	0	0
hsa-miR-130b	HLF	6	1	1	0	1	0	0	1	1	0	1	0	0
hsa-miR-223	HLF	7	1	1	0	1	1	1	1	0	0	1	0	0
hsa-miR-31	HLF	6	1	1	1	1	0	0	1	0	0	1	0	0
hsa-miR-21	HPGD	6	1	1	0	1	0	0	1	0	0	1	0	1
hsa-miR-130b	HPGD	3	0	1	0	0	0	0	1	0	0	1	0	0
hsa-miR-223	HPGD	2	0	0	0	0	0	0	1	0	0	1	0	0
hsa-miR-31	HPGD	6	1	1	1	1	0	0	1	0	0	1	0	0
hsa-miR-21	ID4	5	1	1	0	1	0	0	1	0	0	1	0	0
hsa-miR-155	ID4	1	0	0	0	0	0	0	1	0	0	0	0	0
hsa-miR-130b	ID4	1	0	0	0	0	0	0	0	0	1	0	0	0
hsa-miR-31	ID4	2	0	0	0	0	0	0	1	0	1	0	0	0
hsa-miR-31	KRT15	3	0	1	0	0	0	0	1	0	0	1	0	0
hsa-miR-21	KRT4	1	0	0	0	0	0	0	0	0	0	0	0	1
hsa-miR-223	KRT4	1	0	0	0	0	0	0	1	0	0	0	0	0
hsa-miR-21	LEPR	5	1	0	1	1	0	0	1	0	0	1	0	0
hsa-miR-155	LEPR	2	0	0	0	0	0	0	1	0	0	1	0	0
hsa-miR-130b	LEPR	1	0	0	0	0	0	0	1	0	0	0	0	0
hsa-miR-223	LEPR	4	1	0	0	1	0	0	1	0	0	1	0	0
hsa-miR-31	LEPR	2	0	0	0	0	0	0	1	0	0	1	0	0
hsa-miR-223	MAL	1	0	0	0	0	0	0	1	0	0	0	0	0
hsa-miR-155	METTL7A	1	0	1	0	0	0	0	0	0	0	0	0	0
hsa-miR-130b	METTL7A	2	0	1	0	0	0	0	1	0	0	0	0	0
hsa-miR-130b	MGLL	4	1	1	0	1	0	0	0	0	0	1	0	0
hsa-miR-223	MGLL	2	0	1	0	0	0	0	0	0	0	1	0	0
hsa-miR-31	MGLL	2	0	1	0	0	0	0	0	0	0	1	0	0
hsa-miR-21	NEBL	3	0	1	0	0	0	0	1	0	0	1	0	0
hsa-miR-130b	NEBL	5	1	1	0	1	0	0	1	0	0	1	0	0
hsa-miR-223	NEBL	6	1	1	1	1	0	0	1	0	0	1	0	0
hsa-miR-223	NMU	5	1	1	0	1	0	0	1	0	0	1	0	0
hsa-miR-21	PEG3	1	0	0	0	0	0	0	1	0	0	0	0	0
hsa-miR-155	PEG3	2	0	0	0	1	0	0	1	0	0	0	0	0
hsa-miR-31	PEG3	2	1	0	0	0	0	0	0	0	0	1	0	0
hsa-miR-21	PPP1R3C	1	0	0	0	0	0	0	1	0	0	0	0	0
hsa-miR-31	PPP1R3C	4	1	1	0	1	0	0	1	0	0	0	0	0
hsa-miR-21	PTN	1	0	1	0	0	0	0	0	0	0	0	0	0
hsa-miR-155	PTN	6	1	1	1	1	0	0	1	0	0	1	0	0
hsa-miR-130b	PTN	1	0	0	0	0	0	0	1	0	0	0	0	0
hsa-miR-155	SCEL	2	0	1	0	0	0	0	0	0	0	0	0	1
hsa-miR-223	SPINK5	1	0	1	0	0	0	0	0	0	0	0	0	0
hsa-miR-130b	TGM1	7	1	1	0	1	0	0	1	1	1	1	0	0
hsa-miR-21	TMPRSS11D	1	0	0	0	0	0	0	1	0	0	0	0	0
hsa-miR-130b	TMPRSS11D	1	0	0	0	0	0	0	1	0	0	0	0	0
hsa-miR-223	TMPRSS11D	1	0	1	0	0	0	0	0	0	0	0	0	0
hsa-miR-130b	TNXB	1	0	0	0	0	0	0	0	0	0	1	0	0
hsa-miR-21	ZNF185	5	1	1	0	1	0	0	1	0	0	1	0	0
hsa-miR-155	ZNF185	6	1	1	0	1	0	0	1	1	0	1	0	0
hsa-miR-130b	ZNF185	1	0	0	0	0	0	0	1	0	0	0	0	0
hsa-miR-31	ZNF185	1	0	0	0	0	0	0	1	0	0	0	0	0
*: The putative microRNA-mRNA regulatory modules were developed based on microRNA and mRNA differential expression profiles of OTSCC, as we previously reported in [Chen et al. 2012]
and [Ye et al. 2008], respectively.
**: The candidate targets of a microRNA were predicted using a collection of 12 bioinformatics tools, including DIANAmT, miRanda, microCosm, miRDB, miRWalk, RNAhybrid, PicTar (4-way),
PicTar (5-way), PITA, RNA22, TargetScan5, and TargetScanHuman 6.2. The number of bioinformatics tools (out of a total of 12 tools tested here) that predict a gene to be a microRNA target was
presented. The gene/microRNA pairs predicted by at least 3 tools were presented in the table.
