# Supplementary material for: MicroRNA-21 regulates prostaglandin E2 signaling pathway by targeting 15-hydroxyprostaglandin dehydrogenase in tongue squamous cell carcinoma
Source: BMC Cancer. 2016 Aug 25;16(1):685. doi: 10.1186/s12885-016-2716-0 (PMC5000501; doi:10.1186/s12885-016-2716-0)
Supplement: Additional file 3: Table S2B. — Candidate microRNA-mRNA regulatory module defined by microRNA down-regulation and mRNA up-regulation. (XLSX 11 kb) [file 12885_2016_2716_MOESM3_ESM.xlsx]

## Sheet: miR_down&mRNA_up
Supplement Table S2B: Candidate microRNA-mRNA regulatory module defined by microRNA down-regulation and mRNA up-regulation
microRNA (down)	mRNA (up)	sum	DIANAmT	miRanda	miRDB	miRWalk	RNAhybrid	PICTAR4	PICTAR5	PITA	RNA22	TargetscanS	Targetscan6.2	MicroCosm5.0
hsa-miR-100	BST2	1	0	0	0	0	0	0	1	0	0	0	0	0
hsa-miR-99a	BST2	1	0	0	0	0	0	0	1	0	0	0	0	0
hsa-miR-375	BST2	1	0	0	0	0	0	0	1	0	0	0	0	0
hsa-miR-375	COL11A1	1	0	0	0	0	0	0	0	1	0	0	0	0
hsa-miR-125b	COL4A1	1	0	1	0	0	0	0	0	0	0	0	0	0
hsa-miR-375	COL4A6	5	1	1	0	1	0	0	1	0	0	1	0	0
hsa-miR-375	COL5A1	5	1	1	0	1	0	0	1	0	0	1	0	0
hsa-miR-125b	COL5A1	5	1	1	0	1	0	0	1	0	0	1	0	0
hsa-miR-375	COL5A2	5	1	1	0	1	0	0	1	0	0	1	0	0
hsa-miR-375	CXCL1	4	0	1	0	1	0	0	1	0	0	1	0	0
hsa-miR-125b	CXCL13	6	1	1	1	1	0	0	1	0	0	1	0	0
hsa-miR-375	DFNA5	4	1	1	0	1	0	0	0	0	0	1	0	0
hsa-miR-375	DSG2	1	0	1	0	0	0	0	0	0	0	0	0	0
hsa-miR-125b	DSG2	2	0	1	0	1	0	0	0	0	0	0	0	0
hsa-miR-375	FSTL1	2	0	1	0	0	0	0	1	0	0	0	0	0
hsa-miR-100	FSTL4	3	1	1	0	0	0	0	1	0	0	0	0	0
hsa-miR-99a	FSTL4	3	1	1	0	0	0	0	1	0	0	0	0	0
hsa-miR-125b	FSTL4	1	0	1	0	0	0	0	0	0	0	0	0	0
hsa-miR-125b	GREM1	2	0	1	0	0	0	0	1	0	0	0	0	0
hsa-miR-125b	HMGA2	5	0	1	0	1	1	0	1	0	0	1	0	0
hsa-miR-375	IFI44L	4	1	1	0	1	0	0	0	0	0	1	0	0
hsa-miR-125b	IGFBP3	4	1	1	0	1	0	0	0	0	0	1	0	0
hsa-miR-125b	IL8	2	0	1	0	0	0	0	1	0	0	0	0	0
hsa-miR-375	INHBA	2	0	1	0	0	0	0	1	0	0	0	0	0
hsa-miR-375	LAMC2	3	0	1	0	0	0	0	1	0	0	1	0	0
hsa-miR-125b	LAMC2	5	1	1	0	1	0	0	1	0	0	1	0	0
hsa-miR-100	MMP10	2	0	0	0	0	0	0	1	0	0	0	0	1
hsa-miR-99a	MMP10	2	0	0	0	0	0	0	1	0	0	0	0	1
hsa-miR-375	MMP13	2	0	1	0	0	0	0	1	0	0	0	0	0
hsa-miR-125b	MMP13	1	0	1	0	0	0	0	0	0	0	0	0	0
hsa-miR-125b	NELL2	1	0	0	0	0	0	0	0	0	1	0	0	0
hsa-miR-100	ODC1	1	0	0	0	0	0	0	1	0	0	0	0	0
hsa-miR-99a	ODC1	1	0	0	0	0	0	0	1	0	0	0	0	0
hsa-miR-375	ODC1	3	0	1	0	0	0	0	1	0	1	0	0	0
hsa-miR-125b	PLAU	2	0	1	0	0	0	0	1	0	0	0	0	0
hsa-miR-100	PTHLH	1	0	0	0	0	0	0	0	0	0	0	0	1
hsa-miR-125b	PTHLH	1	0	0	0	0	0	0	1	0	0	0	0	0
hsa-miR-125b	SPP1	2	0	1	0	0	0	0	1	0	0	0	0	0
hsa-miR-100	TNC	1	0	0	0	0	0	0	0	0	1	0	0	0
hsa-miR-99a	TNC	1	0	0	0	0	0	0	0	0	1	0	0	0
hsa-miR-125b	TNC	1	0	0	0	0	0	0	0	0	1	0	0	0
*: The putative microRNA-mRNA regulatory modules were developed based on microRNA and mRNA differential expression profiles of OTSCC, as we previously
reported in [Chen et al. 2012] and [Ye et al. 2008], respectively.
**: The candidate targets of a microRNA were predicted using a collection of 12 bioinformatics tools, including DIANAmT, miRanda, microCosm, miRDB, miRWalk,
RNAhybrid, PicTar (4-way), PicTar (5-way), PITA, RNA22, TargetScan5, and TargetScanHuman 6.2. The number of bioinformatics tools (out of a total of 12 tools
tested here) that predict a gene to be a microRNA target was presented. The gene/microRNA pairs predicted by at least 3 tools were presented in the table.
