# Supplementary material for: MicroRNA-21 regulates prostaglandin E2 signaling pathway by targeting 15-hydroxyprostaglandin dehydrogenase in tongue squamous cell carcinoma
Source: BMC Cancer. 2016 Aug 25;16(1):685. doi: 10.1186/s12885-016-2716-0 (PMC5000501; doi:10.1186/s12885-016-2716-0)
Supplement: Additional file 4: Table S3. — Validation of the differential expression of microRNAs and mRNAs involved in putative MRM using TCGA dataset. (XLSX 12 kb) [file 12885_2016_2716_MOESM4_ESM.xlsx]

## Sheet: Sheet1
Supplement Table S3: Validation of Differential Expression of microRNAs and mRNAs involved in Putative MRM using TCGA dataset
	miR-21	miR-31	miR-130b	miR-155	miR-223	ADH1B	ADIPOQ	ALOX12	ATP1A2	CEACAM5	CEACAM7	CILP	CLU	EMP1	GPD1L	HLF	HPGD	ID4	KRT15	LEPR	MGLL	NEBL	NMU	PPP1R3C	PTN	TGM1	ZNF185
OTSCC (average)	312880	76.6726	31.4606	592.75	762.783	160.04	139.799	231.692	986.86	1984.03	64.2544	181.805	3862.09	9884.82	385.804	162.989	157.382	257.443	10394.8	363.157	1726.86	917.955	112.984	271.462	313.466	4337.64	3939.92
normal (average)	99254.9	27.8455	10.47	460.839	347.067	1041.19	300.273	2583.02	6525.07	10440.6	976.367	703.163	14777.7	32876.8	2551.51	1035.46	906.894	863.578	22039.5	517.954	7719.56	2649.08	670.444	3127.57	1286.33	27096.4	12982.5
fold change	3.15229	2.7535	3.00483	1.28624	2.1978	0.153708	0.465574	0.0896981	0.151241	0.19003	0.0658096	0.258553	0.261346	0.300663	0.151206	0.157408	0.173539	0.298112	0.471645	0.701137	0.223699	0.346519	0.168522	0.0867965	0.24369	0.160082	0.303478
p value	1.42811e-07	0.0133538	1.5598e-07	0.377475	0.0115477	0.0129608	0.161393	0.00727806	0.0632897	0.173617	0.00708762	0.0884495	0.00941127	0.00225379	0.00115771	5.4129e-06	0.00122933	0.0003208	0.183121	0.321344	1.15213e-05	0.000839864	0.00198996	0.0342859	0.000473399	0.000262078	0.00141145
	miR-99a	miR-100	miR-125b	miR-375	COL4A6	COL5A1	COL5A2	CXCL1	CXCL13	DFNA5	FSTL4	HMGA2	IFI44L	IGFBP3	LAMC2	ODC1
OTSCC (average)	375.832	3532.7	433.8	1091.03	1252.92	16646.5	9839.43	1510.58	654.433	940.909	238.652	1441.89	646.986	15419.4	53412.2	11860.2
normal (average)	1391.23	7171.4	913.494	17841.5	78.7372	697.264	601.959	1630.99	83.0595	158.375	185.291	21.5804	262.854	2399.68	1785.8	2321.26
fold change	0.270144	0.492609	0.47488	0.0611514	15.9126	23.874	16.3457	0.926175	7.87909	5.94101	1.28799	66.8149	2.46139	6.42562	29.9095	5.10938
p value	1.59182e-05	0.000226546	1.42622e-05	0.00765352	0.00187826	0.000744807	0.00099715	0.911265	0.159886	4.13498e-07	0.564645	0.0126274	0.0517357	0.00967609	2.79264e-06	0.0751534
note: The expression levels for microRNA and mRNA on 12 OTSCC and normal control tissues were downloaded and extracted from TCGA data Portal.
